# Supplementary material for: A positive feedback loop between sensory and octopaminergic neurons underlies nociceptive plasticity in Drosophila larvae
Source: PLoS Genet. 2026 Apr 28;22(4):e1012122. doi: 10.1371/journal.pgen.1012122 (PMC13152156; doi:10.1371/journal.pgen.1012122)
Supplement: S1 Table — (XLSX) [file pgen.1012122.s009.xlsx]

## Sheet: Sheet1
	Presence of GRASP Signal
	Naïve		Stim.
Segment	Left	Right	Left	Right
T1	0	1	5	5
T2	10	11	6	5
T3	8	6	3	4
A1	4	3	5	5
A2	8	10	11	13
A3	12	11	11	12
A4	8	9	11	11
A5	6	6	12	13
A6	9	4	14	13
A7	6	10	14	14
A8/9	11	12	14	14
n	14		14
