# Supplementary material for: A positive feedback loop between sensory and octopaminergic neurons underlies nociceptive plasticity in Drosophila larvae
Source: PLoS Genet. 2026 Apr 28;22(4):e1012122. doi: 10.1371/journal.pgen.1012122 (PMC13152156; doi:10.1371/journal.pgen.1012122)
Supplement: S2 Table — (XLSX) [file pgen.1012122.s010.xlsx]

## Sheet: Sheet1
Figure	Label	Genotype
Fig 1A-H, Fig S1A-I, Fig 2A-F, Fig 5A-D, , Fig S6D	C4da > CsChrimson	UAS-CsChrimson-mVenus/ w; ppk1.9-GAL4 / +; +
Fig 2G-I, Fig 5E-F	C4da > GCaMP6s, CsChrimson	w; ppk-LexA / ppk1.9-GAL4; UAS-GCaMP6s, LexAop-Chrimson-tdTomato /+
Fig 3A-C, Fig 5H	No RNAi	w; ppk1.9-GAL4 / UAS-dcr2; UAS-CsChrimson-mVenus/P{CaryP}attP2
Fig 3A-C, Fig 5H	OAMB-RNAi(1)	w; ppk1.9-GAL4 / UAS-dcr2; UAS-CsChrimson-mVenus/TRIP.JF01732
Fig 3A-C, Fig 5H	OAMB-RNAi(2)	w; ppk1.9-GAL4 / UAS-dcr2; UAS-CsChrimson-mVenus/TRIP.JF01673
Fig 3E-F	No RNAi	20xUAS-Syn21-opGCaMP6s,10xUAS-Syn21-CsChrimson88::tdTomato / w; UAS-dcr2 / ppk-GAL4;+
Fig 3E-F	OAMB-RNAi	20xUAS-Syn21-opGCaMP6s,10xUAS-Syn21-CsChrimson88::tdTomato / w; UAS-dcr2 / ppk-GAL4;TRIP.JF01673 / +
Fig 3G-H, Fig S3D-E		w; 27H06-LexA / + ; LexAop-Chrimson-tdTomato / Mi{Trojan-GAL4.1}Oamb[MI12417-TG4.1], UAS-myr::GFP
Fig 4A, Fig S4A-B	C4da > CsChrimson, tbh-RNAi(1) > -	LexAop-Chrimson-tdTomato / w ; ppk-LexA, UAS-dcr2 / + ; TRiP.JF02746 / P{CaryP}attP2
Fig 4A, Fig S4A-B	C4da > CsChrimson, tbh-RNAi(1) > tdc2	LexAop-Chrimson-tdTomato / w; ppk-LexA, UAS-dcr2 / +; TRiP.JF02746 / tdc2-GAL4.S
Fig 4A, Fig S4A-B	C4da > CsChrimson, tbh-RNAi(2) > -	ppk-LexA / TRiP.HMS05829 ; LexAop-Chrimson-tdTomato / P{CaryP}attP2
Fig 4A, Fig S4A-B	C4da > CsChrimson, tbh-RNAi(2) > tdc2	ppk-LexA / TRiP.HMS05829 ; LexAop-Chrimson-tdTomato / tdc2-GAL4.S
Fig 4C, Fig S4D-E	C4da > CsChrimson, tdc2 > -	LexAop-Chrimson-tdTomato; ppk-lexA; tdc2-GAL4 / P{CaryP}attP2
Fig 4C, Fig S4D-E	C4da > CsChrimson, - > GtACR1	LexAop-Chrimson-tdTomato; ppk-lexA; UAS-GtACR1 / P{CaryP}attP2
Fig 4C, Fig S4C-D	C4da > CsChrimson, tdc2 > GtACR1	LexAop-Chrimson-tdTomato; ppk-lexA; UAS-GtACR1 / tdc2-GAL4.S
Fig 5H	C4da > -	ppk-GAL4 / UAS-dcr2; +
Fig 5H	- > OAMB-RNAi (1)	+ / UAS-dcr2; TRIP.JF01732
Fig 5H	- > OAMB-RNAi (2)	+ / UAS-dcr2; TRIP.JF01673
Fig 5H	C4da > OAMB-RNAi (1)	ppk-GAL4 / UAS-dcr2; TRIP.JF01732
Fig 5H	C4da > OAMB-RNAi (2)	ppk-GAL4 / UAS-dcr2; TRIP.JF01673
Fig 6A		13xLexAop-mCD8::GFP (su(Hw)attP8),10XUAS-IVS-mCD8::RFP (attP18) / w; ppk1.9-GAL4 / tdc2-LexA
Fig 6C-D, Fig S6D	No GAL4	UAS-Chrimson-mVenus (attp18) / w; +; tdc2-GAL4.S / P{CaryP}attP2
Fig 6C-D, Fig S5A, Fig S6D	tdc2-GAL4	UAS-Chrimson-mVenus (attp18) / w; +; tdc2-GAL4.S /+
Fig 6C-D, Fig S5B	tsh-GAL80	UAS-Chrimson-mVenus (attp18) / w; tsh-LexA,LexAop-GAL80 / +; tdc2-GAL4.S /+
Fig 6C-D, Fig S5C	tsh-FLP	UAS-FRT.Stop-Chrimson-mVenus (attp18) / w ;tsh-LexA,LexAop-FLP / +; tdc2-GAL4.S / +
Fig 6C-D, Fig S5D	VUM-GAL4	UAS-Chrimson-mVenus (attp18) / w; +; GMR46B08-GAL4 /+
Fig 6E		LexAop-nsyb::GFP1-10, UAS-CD4::GFP11 / ppk-LexA; LexAop-Chrimson-tdTomato / tdc2-GAL4.S
Fig 6F-G, Fig S6A-C	C4da > CsChrimson ; tdc2 > GCaMP6s	w; ppk-LexA / +; UAS-GCaMP6s, LexAop-Chrimson-tdTomato / tdc2-GAL4.S
Fig 6H-I	tdc2 > CsChrimson ; C4da > GRAB-OA1.0	w; UAS-GRAB(OA1.0), ppk1.9-GAL4 / tdc2-LexA; LexAop-Chrimson-tdTomato / +
Fig 6J-K	C4da > CsChrimson, GRAB-OA1.0	w; UAS-GRAB(OA1.0) / ppk1.9-GAL4; UAS-Chrimson-mCherry / +
Fig S2A-E		UAS-CsChrimson-mVenus / w; ppk-CD4-tdTomato, ppk1.9-GAL4 / +; +
Fig S3D, Fig S4C	No RNAi	UAS-dcr2 / +; GMR57C10-GAL4 / +
Fig S3D	OAMB-RNAi(1)	UAS-dcr2 / +; GMR57C10-GAL4 / TRiP.JF01732
Fig S3D	OAMB-RNAi(2)	UAS-dcr2 / +; GMR57C10-GAL4 / TRiP.JF01673
Fig S3G-I	No OAMB	ppk1.9-GAL4 / P{CaryP}attP40; UAS-CsChrimson-mVenus/ +
Fig S3G-I	OAMB-K3	ppk1.9-GAL4 / UAS-OAMB-K3; UAS-CsChrimson-mVenus/ +
Fig S3G-I	OAMB-AS	ppk1.9-GAL4 / UAS-OAMB-AS; UAS-CsChrimson-mVenus/ +
Fig S4C	tbh-RNAi (1)	UAS-dcr2 / +; GMR57C10-GAL4 / TRiP.JF02746
Fig S4C	tbh-RNAi (2)	UAS-dcr2 / TRiP.HMS05829; GMR57C10-GAL4 / +
