# Supplementary material for: A positive feedback loop between sensory and octopaminergic neurons underlies nociceptive plasticity in Drosophila larvae
Source: PLoS Genet. 2026 Apr 28;22(4):e1012122. doi: 10.1371/journal.pgen.1012122 (PMC13152156; doi:10.1371/journal.pgen.1012122)
Supplement: S3 Table — (XLSX) [file pgen.1012122.s011.xlsx]

## Sheet: Table S3
Fig1-C
GroupID	n	Rolling probability (%)	95% CI
Naïve	327	42.2	5.35306
Stim.	207	98.07	1.87421
Fig1-D
GroupID	n	Latency (s)	SEM
Naïve	138	4.3	0.489
Stim.	203	0.67	0.03
Fig1-E
GroupID	n	Total rolling time (s)	SEM
Naïve	138	2.73	0.3
Stim.	203	10.11	0.31
Fig1-F
GroupID	n	Rolling probability (%)	95% CI
Naïve	818	49.76	3.42645
5s/30m	277	53.07	5.87714
5s/15m	100	75	8.48705
5s/5m	174	98.85	1.58423
5s/3m	219	98.17	1.77521
5s/m	194	47.42	7.02662
5s/30s	190	35.26	6.79371
5s/15s	168	20.83	6.14082
Fig1-G
GroupID	n	Latency (s)	SEM
Naïve	407	2.98917	0.227231
5s/30m	147	1.4444	0.14974
5s/15m	75	1.25084	0.133504
5s/5m	172	0.869634	0.0744466
5s/3m	215	1.55544	0.150584
5s/m	92	1.87527	0.316265
5s/30s	67	2.08912	0.565267
5s/15s	35	3.8408	1.1717
Fig1-H
GroupID	n	Total rolling time (s)	SEM
Naïve	407	3.53173	0.165611
5s/30m	147	4.78668	0.326575
5s/15m	75	6.46828	0.580921
5s/5m	172	10.9954	0.341996
5s/3m	215	7.92417	0.262235
5s/m	92	2.95829	0.212257
5s/30s	67	1.72119	0.125647
5s/15s	35	2.5938	0.326209
Fig2-B
Group-Behaviour	n	Behaviour Probability (%)	95% CI
Naïve-Crawl	5	3.42466	2.95
Naïve-Stop	37	25.3425	7.05571
Naïve-Cast	12	8.21918	4.45523
Naïve-C-shape	36	24.6575	6.99156
Naïve-Roll	56	38.3562	7.88755
Stim.-Crawl	2	1.18343	1.63042
Stim.-Stop	15	8.87574	4.28778
Stim.-Cast	9	5.32544	3.38538
Stim.-C-shape	30	17.7515	5.76095
Stim.-Roll	113	66.8639	7.09675
Fig2-C
Group	n	Rolling probability (%)	95% CI
Naïve	343	79.3	4.28776
Stim	350	92.86	2.69765
Group	n	Latency (s)	SEM
Naïve	343	4.30147	0.148306
Stim	350	3.26769	0.119341
Fig2-D
Group	n	Rolling probability (%)	95% CI
Naïve-20mN	50	0	0
Naïve-40mN	50	10	8.31558
Naïve-60mN	50	20	11.0874
Naïve-80mN	50	48	13.8482
Naïve-100mN	50	58	13.6807
Naïve-120mN	50	74	12.1583
Naïve-150mN	50	78	11.4823
Stim.-20mN	50	14	9.61799
Stim.-40mN	50	26	12.1583
Stim.-60mN	50	64	13.3049
Stim.-80mN	50	82	10.6491
Stim.-100mN	50	96	5.43171
Stim.-120mN	50	100	0
Stim.-150mN	50	100	0
Fig2-E
Group	n	Rolling probability (%)	95% CI
Naïve-0.1%	50	0	0
Naïve-0.5%	50	0	0
Naïve-1%	50	40	13.5793
Naïve-2.5%	50	68	12.9301
Naïve-5%	50	76	11.8381
Naïve-7.5%	50	84	10.1618
Naïve-10%	50	94	6.5828
Stim.-0.1%	50	2	3.8806
Stim.-0.5%	50	46	13.8149
Stim.-1%	50	64	13.3049
Stim.-2.5%	50	86	9.61799
Stim.-5%	50	100	0
Stim.-7.5%	50	100	0
Stim.-10%	50	98	3.8806
Fig2-F
Group	n	Rolling probability (%)	95% CI
Naive-0.01	110	3.63636	3.49824
Naive-0.03	189	2.6455	2.28801
Naive-0.04	142	11.2676	5.20078
Naive-0.07	92	26.087	8.97293
Naive-0.1	305	37.377	5.42969
Stim.-0.01	116	3.44828	3.32054
Stim.-0.03	189	9.52381	4.18502
Stim.-0.04	117	25.641	7.91221
Stim.-0.07	184	38.0435	7.01505
Stim.-0.1	129	68.9922	7.98172
Fig2-I
Group	n	Maximum dF/F0	SEM
Naïve-0.1	12	1.509	0.186
Naïve-0.3	13	2.18393	0.287109
Naïve-0.5	12	2.85291	0.534567
Naïve-0.9	12	2.97208	0.451499
Naïve-1.4	11	3.53263	0.818836
Stim.-0.1	10	4.716	1.028
Stim.-0.3	12	5.18736	1.04622
Stim.-0.5	10	6.1484	0.864048
Stim.-0.9	11	7.18869	1.07656
Stim.-1.4	10	7.33567	1.19032
Fig3-A
Group	n	Rolling probability (%)	95% CI
No RNAi / Naïve	589	33.11	3.80066
OAMB-RNAi_1 / Naïve	283	20.49	4.70267
OAMB-RNAI_2 / Naïve	270	31.85	5.55727
No RNAi / Stim.	284	94.57	2.63556
OAMB-RNAi_1 / Stim.	278	35.97	5.64151
OAMB-RNAI_2 / Stim.	414	11.84	3.1122
Fig3-B
GroupID	n	Latency (s)	SEM
No RNAi / Naïve	194	2.70339	0.271407
OAMB-RNAi_1 / Naïve	58	3.93883	0.672583
OAMB-RNAI_2 / Naïve	86	4.22705	0.580845
No RNAi / Stim.	268	0.868478	0.0439069
OAMB-RNAi_1 / Stim.	100	2.84971	0.32644
OAMB-RNAI_2 / Stim.	49	5.5019	1.19689
Fig3-C
GroupID	n	Total rolling time (s)	SEM
No RNAi / Naïve	195	2.49623	0.195582
OAMB-RNAi_1 / Naïve	58	1.87212	0.240113
OAMB-RNAI_2 / Naïve	86	1.97453	0.199093
No RNAi / Stim.	268	6.76335	0.179931
OAMB-RNAi_1 / Stim.	100	3.05313	0.221137
OAMB-RNAI_2 / Stim.	49	1.42657	0.187053
Fig3-F
GroupID	n	Normalized fluorescence	SEM
No RNAi / Naïve	10	0.63209	0.104074
No RNAi / Stim.	9	1.12399	0.074105
OAMB-RNAi / Naïve	10	0.62076	0.108295
OAMB-RNAi / Stim.	9	0.518344	0.078553
Fig3-H
GroupID	n	Normalized fluorescence	SEM
ddaC / Naïve	6	0.115455	0.0308087
ddaC / Stim.	8	0.401087	0.0286466
v'ada / Naïve	6	0.0426258	0.0251292
v'ada / Stim.	8	0.0604308	0.0108269
vdaB / Naïve	6	0.629014	0.1275
vdaB / Stim.	8	0.764264	0.0869022
Fig4-A
GroupID	n	Rolling probability (%)	95% CI
tbh-RNAi_1>- / Dev. Stim.	351	83.1909	3.91213
tbh-RNAi_1>- / No Dev. Stim.	334	13.1737	3.62712
tbh-RNAi_1>tdc2 / Dev. Stim.	343	65.8892	5.01721
tbh-RNAi_1>tdc2 / No Dev. Stim.	579	14.3351	2.85442
tbh-RNAi_2>- / Dev. Stim.	211	77.7251	5.6144
tbh-RNAi_2>- / No Dev. Stim.	190	28.9474	6.44873
tbh-RNAi_2>tdc2 / Dev. Stim.	285	58.5965	5.71858
tbh-RNAi_2>tdc2 / No Dev. Stim.	300	23.3333	4.78616
Fig4-C
GroupID	n	Rolling probability (%)	95% CI
no_gtacr1_LS	85	89.4118	6.54117
no_gtacr1_noLS	77	66.2338	10.5631
no_tdc2 / Dev. Stim.	306	85.9477	3.89391
no_tdc2 / No Dev. Stim.	391	36.8286	4.78102
tdc2-GAL4 / Dev. Stim.	455	58.2418	4.53147
tdc2-GAL4 / No Dev. Stim.	483	44.9275	4.43615
Fig5-B
GroupID	n	Rolling probability (%)	95% CI
0mM	194	48.97	7.0345
5mM	217	69.12	6.14705
25mM	209	72.25	6.07062
50mM	174	77.01	6.25208
Fig5-C
GroupID	n	Rolling probability (%)	95% CI
0mM-Crawl	100	8	5.31735
0mM-Stop	100	32	9.14293
0mM-Turn	100	6	4.65474
0mM-C-shape	100	23	8.24832
0mM-Roll	100	31	9.06487
5mM-Crawl	100	5	4.27172
5mM-Stop	100	19	7.6891
5mM-Turn	100	5	4.27172
5mM-C-shape	100	19	7.6891
5mM-Roll	100	52	9.79216
Fig5-D
Group	n	Rolling probability (%)	95% CI
0mM	100	92	5.31735
5mM	100	98	2.744
Group	n	Latency (s)	SEM
0mM	100	3.16304	0.179768
5mM	100	2.53061	0.140034
Fig5-F
Group	n	Maximum dF/F0	SEM
5mM OA-0.1	10	2.13005	0.274691
Untreated-0.1	10	1.42281	0.203909
5mM OA-0.5	12	3.52107	0.373269
Untreated-0.5	10	2.32707	0.187507
5mM OA-1.4	10	4.45852	0.671337
Untreated-1.4	10	2.94878	0.353357
Fig5-G
GroupID	n	Rolling probability (%)	95% CI
No RNAi / 0mM OA	199	30.6533	6.40591
No RNAi / 5mM OA	187	52.9412	7.15406
OAMB-RNAi1 / 0mM OA	227	30.837	6.00781
OAMB-RNAi1 / 5mM OA	201	39.801	6.76705
OAMB-RNAi2 / 0mM OA	152	46.0526	7.92404
OAMB-RNAi2 / 5mM OA	194	32.9897	6.6163
Fig5-H
Group	n	Latency (s)	SEM
- > JF01673 / 0mM	50	5.48	0.412301
- > JF01673 / 5mM	50	3.68	0.371912
- > JF01732 / 0mM	50	5.58	0.445467
- > JF01732 / 5mM	50	4.06	0.385884
C4da > - / 0mM	50	5.7	0.459147
C4da > - / 5mM	50	4.32	0.445788
C4da > JF01673 / 0mM	50	5.76	0.501882
C4da > JF01673 / 5mM	50	6.6	0.52138
C4da > JF01732 / 0mM	50	5.62	0.43226
C4da > JF01732 / 5mM	50	6.74	0.47018
Fig6-C
Group	n	Behaviour Probability (%)	95% CI
attp2-Naive-Crawl	205	3.902	2.65082
attp2-Naive-Stop	205	30.732	6.31598
attp2-Naive-Cast	205	7.805	3.67214
attp2-Naive-Cshape	205	20.488	5.52517
attp2-Naive-Roll	205	37.073	6.6119
attp2-Stim-Crawl	198	3.03	2.38761
attp2-Stim-Stop	198	29.293	6.33923
attp2-Stim-Cast	198	8.586	3.90234
attp2-Stim-Cshape	198	21.212	5.69435
attp2-Stim-Roll	198	37.879	6.75681
tdc2-tsh-gal80-Naive-Crawl	100	8	5.31735
tdc2-tsh-gal80-Naive-Stop	100	17	7.3624
tdc2-tsh-gal80-Naive-Cast	100	8	5.31735
tdc2-tsh-gal80-Naive-Cshape	100	26	8.59723
tdc2-tsh-gal80-Naive-Roll	100	41	9.63993
tdc2-tsh-gal80-Stim-Crawl	100	8	5.31735
tdc2-tsh-gal80-Stim-Stop	100	19	7.6891
tdc2-tsh-gal80-Stim-Cast	100	7	5.00088
tdc2-tsh-gal80-Stim-Cshape	100	27	8.70161
tdc2-tsh-gal80-Stim-Roll	100	39	9.5599
tdc2-Naive-Crawl	100	8	5.31735
tdc2-Naive-Stop	100	24	8.37083
tdc2-Naive-Cast	100	10	5.88
tdc2-Naive-Cshape	100	25	8.48705
tdc2-Naive-Roll	100	33	9.21617
tdc2-Stim-Crawl	100	4	3.8408
tdc2-Stim-Stop	100	16	7.18548
tdc2-Stim-Cast	100	5	4.27172
tdc2-Stim-Cshape	100	23	8.24832
tdc2-Stim-Roll	100	52	9.79216
tdc2-tsh-FLP-Naive-Crawl	100	13	6.59155
tdc2-tsh-FLP-Naive-Stop	100	13	6.59155
tdc2-tsh-FLP-Naive-Cast	100	12	6.36925
tdc2-tsh-FLP-Naive-Cshape	100	38	9.51357
tdc2-tsh-FLP-Naive-Roll	100	34	9.28469
tdc2-tsh-FLP-Stim-Crawl	100	5	4.27172
tdc2-tsh-FLP-Stim-Stop	100	15	6.9986
tdc2-tsh-FLP-Stim-Cast	100	5	4.27172
tdc2-tsh-FLP-Stim-Cshape	100	21	7.98324
tdc2-tsh-FLP-Stim-Roll	100	54	9.76859
VUM-Naive-Crawl	100	13	6.59155
VUM-Naive-Stop	100	16	7.18548
VUM-Naive-Cast	100	15	6.9986
VUM-Naive-Cshape	100	22	8.11923
VUM-Naive-Roll	100	34	9.28469
VUM-Stim-Crawl	100	4	3.8408
VUM-Stim-Stop	100	14	6.80095
VUM-Stim-Cast	100	6	4.65474
VUM-Stim-Cshape	100	24	8.37083
VUM-Stim-Roll	100	52	9.79216
Fig6-D
Group	n	Latency (s)	SEM
attp2-Naïve	113	5.21239	0.330319
attp2-Stim.	112	4.67857	0.301544
tdc2-tsh-gal80-Naïve	100	4.69	0.289093
tdc2-tsh-gal80-Stim.	100	4.72	0.282156
tdc2-Naïve	100	4.74	0.302388
tdc2-Stim.	100	3.25	0.205173
tdc2-tsh-FLP-Naïve	100	4.5	0.29559
tdc2-tsh-FLP-Stim.	100	2.97	0.182826
VUM-Naïve	100	4.34	0.293092
VUM-Stim	100	3.07	0.226192
Fig6-G
Group	n	Maximum dF/F0	SEM
Naïve	10	0.769002	0.124923
Stim	13	2.67285	0.356725
Fig6-I
Group	n	Maximum dF/F0	SEM
Naïve	20	0.515634	0.0300238
Stim	19	0.654296	0.0408315
Fig6-K
Group	n	Maximum dF/F0	SEM
Naïve	21	0.226577	0.0215806
Stim	20	0.30523	0.0218394
FigS1-A
GroupID	n	Rolling probability (%)	95% CI
Naïve	231	50.95	6.44676
1h Stim.	255	66.67	5.78587
FigS1-B
Group	n	Latency (s)	SEM
1h Stim.	170	1.30335	0.154592
Naïve	117	1.73402	0.272641
FigS1-C
Group	n	Total Rolling Time (s)	SEM
1h Stim.	170	4.81771	0.307423
Naïve	117	4.10487	0.307432
FigS1-D
GroupID	n	Rolling probability (%)	95% CI
Naïve	237	44.73	6.33033
0-24h	234	53.42	6.39146
24-48h	267	51.69	5.99408
48-72h	187	60.43	7.00881
72-96h	211	78.2	5.57117
96-120h	283	80.82	4.58719
0-120h	260	97.69	1.826
FigS1-E
GroupID	n	Latency (s)	SEM
Naïve	106	4.1779	0.562559
0-24h	125	2.53198	0.388929
24-48h	138	2.10691	0.223936
48-72h	113	1.88552	0.314065
72-96h	165	1.41742	0.164454
96-120h	229	1.64669	0.129193
0-120h	254	0.723882	0.0315334
FigS1-F
GroupID	n	Total rolling time (s)	SEM
Naïve	106	2.43531	0.229915
0-24h	125	3.30987	0.267886
24-48h	138	2.40568	0.180683
48-72h	113	2.75529	0.232363
72-96h	165	4.26219	0.290908
96-120h	229	6.04107	0.28944
0-120h	254	9.632	0.259262
FigS1-G
GroupID	n	Rolling probability (%)	95% CI
Naïve	517	49.9	4.31003
0.14	208	60.1	6.655
0.35	185	97.3	2.33565
1.41	160	100	0
2.82	124	97.58	2.70479
5.64	214	97.2	2.21035
FigS1-H
GroupID	n	Latency (s)	SEM
Naïve	258	3.36318	0.313009
0.14	125	2.97593	0.377771
0.35	180	0.937533	0.0743565
1.41	160	0.641513	0.059995
2.82	121	0.915719	0.151017
5.64	208	0.706461	0.0361476
FigS1-I
GroupID	n	Total rolling time (s)	SEM
Naïve	258	2.63582	0.200226
0.14	125	4.16852	0.294842
0.35	180	7.62918	0.298102
1.41	160	10.4865	0.294295
2.82	121	11.1389	0.449816
5.64	208	9.50013	0.300805
FigS2-C
GroupID	n	AUC	SEM
Naïve	8	23.0256	1.23966
Stim	7	25.705	1.32386
FigS2-D
GroupID	n	Critical Radius	SEM
Naïve	8	50.125	3.41445
Stim	7	52.2857	4.09247
FigS2-E
GroupID	n	Peak Intersection	SEM
Naïve	8	47.75	2.83945
Stim	7	52.5714	3.63093
FigS3-A
GroupID	n	Rolling probability (%)	95% CI
No RNAi / No Dev. Stim.	100	48	9.79216
No RNAi / Dev. Stim.	100	85	6.9986
Dop1R1-RNAi	100	70	8.98185
Dop1R2-RNAi (1)	100	80	7.84
Dop1R2-RNAi (2)	100	62	9.51357
Dop2R-RNAi	93	62.3656	9.84645
dTk99R-RNAi	100	74	8.59723
GABA-B-R1-RNAi	100	74	8.59723
GABA-B-R2-RNAi	100	86	6.80095
OAMB-RNAi (1)	100	37	9.46296
OAMB-RNAi (2)	100	13	6.59155
Octa2R-RNAi	100	69	9.06487
OctB1R-RNAi	100	96	3.8408
OctB2R-RNAi	100	65	9.3486
OctB3R-RNAi	100	51	9.79804
RYaR-RNAi	70	100	0
sNPFR-RNAi	100	98	2.744
TyrRI-RNAi	100	70	8.98185
TyrRII-RNAi	100	86	6.80095
FigS3-B
GroupID	n	Latency (s)	SEM
No RNAi / No Dev. Stim.	48	2.80094	0.63239
No RNAi / Dev. Stim.	85	0.940941	0.0738235
Dop1R1-RNAi	70	1.25861	0.12282
Dop1R2-RNAi (1)	80	1.62983	0.207183
Dop1R2-RNAi (2)	62	1.13115	0.361749
Dop2R-RNAi	58	1.56372	0.317081
dTk99R-RNAi	74	0.655568	0.0465346
GABA-B-R1-RNAi	74	1.08309	0.122166
GABA-B-R2-RNAi	86	0.835419	0.0617524
OAMB-RNAi (1)	37	3.36641	0.376352
OAMB-RNAi (2)	13	2.43969	0.790193
Octa2R-RNAi	69	1.2888	0.176251
OctB1R-RNAi	96	1.39767	0.10922
OctB2R-RNAi	65	1.50254	0.158888
OctB3R-RNAi	51	1.53765	0.57298
RYaR-RNAi	70	0.807743	0.0724327
sNPFR-RNAi	98	0.850724	0.0666693
TyrRI-RNAi	70	1.93984	0.468331
TyrRII-RNAi	86	1.32384	0.185225
FigS3-C
GroupID	n	Total rolling time (s)	SEM
No RNAi / No Dev. Stim.	48	2.37565	0.561678
No RNAi / Dev. Stim.	85	5.54336	0.412195
Dop1R1-RNAi	70	2.00329	0.169709
Dop1R2-RNAi (1)	80	3.06502	0.232501
Dop1R2-RNAi (2)	62	2.70145	0.147977
Dop2R-RNAi	58	2.4426	0.281566
dTk99R-RNAi	74	6.80569	0.40503
GABA-B-R1-RNAi	74	4.44231	0.437731
GABA-B-R2-RNAi	86	7.58457	0.307852
OAMB-RNAi (1)	37	1.21384	0.16257
OAMB-RNAi (2)	13	0.804308	0.0860102
Octa2R-RNAi	69	2.87209	0.210685
OctB1R-RNAi	96	3.62147	0.393195
OctB2R-RNAi	65	2.27915	0.273627
OctB3R-RNAi	51	2.68988	0.311375
RYaR-RNAi	70	6.87103	0.378301
sNPFR-RNAi	98	6.50482	0.344826
TyrRI-RNAi	70	4.64894	0.562634
TyrRII-RNAi	86	4.67092	0.416986
FigS3-D
GroupID	n	Gene Expression	SEM
57C10	3	1	0
JF01673	3	0.273719	0.0442921
JF01732	3	0.406343	0.128315
FigS3-G
GroupID	n	Rolling probability (%)	95% CI
attP40	206	53.3981	6.84759
UAS-OAMB-K3	289	48.0969	5.76053
UAS-OAMB-AS	238	89.916	4.0577
FigS3-H
GroupID	n	Latency (s)	SEM
attP40	110	2.07075	0.307244
UAS_OAMB_AS	214	0.820864	0.0948619
UAS_OAMB_K3	139	2.49847	0.26762
FigS3-I
GroupID	n	Latency (s)	SEM
attP40	110	2.41824	0.191595
UAS_OAMB_AS	214	5.1654	0.321641
UAS_OAMB_K3	139	3.28156	0.305631
FigS4-A
GroupID	n	Latency (s)	SEM
tbh-RNAi_1>- / Dev. Stim.	292	5.23096	0.262325
tbh-RNAi_1>- / No Dev. Stim.	44	6.86545	0.909485
tbh-RNAi_1>tdc2 / Dev. Stim.	226	9.30159	0.34885
tbh-RNAi_1>tdc2 / No Dev. Stim.	83	8.48325	0.583167
tbh-RNAi_2>- / Dev. Stim.	163	0.842454	0.181049
tbh-RNAi_2>- / No Dev. Stim.	55	3.00527	0.470979
tbh-RNAi_2>tdc2 / Dev. Stim.	167	3.29281	0.265448
tbh-RNAi_2>tdc2 / No Dev. Stim.	70	3.96757	0.367344
FigS4-B
GroupID	n	Total rolling time (s)	SEM
tbh-RNAi_1>- / Dev. Stim.	292	8.51856	0.418092
tbh-RNAi_1>- / No Dev. Stim.	44	1.1625	0.135791
tbh-RNAi_1>tdc2 / Dev. Stim.	226	5.15965	0.306948
tbh-RNAi_1>tdc2 / No Dev. Stim.	83	1.62892	0.271261
tbh-RNAi_2>- / Dev. Stim.	163	16.4269	0.548081
tbh-RNAi_2>- / No Dev. Stim.	55	5.008	0.523012
tbh-RNAi_2>tdc2 / Dev. Stim.	167	11.3617	0.560754
tbh-RNAi_2>tdc2 / No Dev. Stim.	70	4.269	0.364764
FigS4-C
GroupID	n	Gene Expression	SEM
57C10	3	1	0
HMC05829	3	0.0984859	0.0256342
JF02746	3	0.212697	0.0552321
FigS4-D
GroupID	n	Latency (s)	SEM
- > GtACR1 / Dev. Stim.	263	1.68433	0.152072
- > GtACR1 / No Dev. Stim.	144	4.24479	0.445383
tdc2 > - / Dev. Stim.	76	2.12474	0.318754
tdc2 > - / No Dev. Stim.	51	3.02196	0.393443
tdc2 > GtACR1 / Dev. Stim.	265	1.25328	0.185372
tdc2 > GtACR1 / No Dev. Stim.	217	2.72673	0.357988
FigS4-E
GroupID	n	Total rolling time (s)	SEM
- > GtACR1 / Dev. Stim.	263	14.276	0.45019
- > GtACR1 / No Dev. Stim.	144	3.34778	0.283717
tdc2 > - / Dev. Stim.	76	6.99474	0.539983
tdc2 > - / No Dev. Stim.	51	3.96078	0.465272
tdc2 > GtACR1 / Dev. Stim.	265	18.5855	0.497212
tdc2 > GtACR1 / No Dev. Stim.	217	5.78207	0.343585
FigS6-B
GroupID	n	Max dF/F0	SEM
Naive	12	1.18149	0.206728
Stim. (5s/15s)	10	0.759636	0.164403
FigS6-C
GroupID	n	Time to Max	SEM
Naive	12	0.55	0.03371
Stim. (5s/15s)	10	0.84	0.103495
FigS6-D
GroupID	n	Latency (s)	SEM
C4da / Naïve	62	5.04839	0.403205
C4da / Stim. (5s/15s)	50	9.78	0.342011
No GAL4 / Naïve	52	5.86538	0.49357
No GAL4 / Stim. (5s/15s)	53	4.83019	0.396589
tdc2 / Naïve	51	6.17647	0.490463
tdc2 / Stim. (5s/15s)	46	3.13043	0.277338
