# Supplementary material for: A positive feedback loop between sensory and octopaminergic neurons underlies nociceptive plasticity in Drosophila larvae
Source: PLoS Genet. 2026 Apr 28;22(4):e1012122. doi: 10.1371/journal.pgen.1012122 (PMC13152156; doi:10.1371/journal.pgen.1012122)
Supplement: S4 Table — (XLSX) [file pgen.1012122.s012.xlsx]

## Sheet: Table S4
Fig1-C Statistical Analysis
Group1	Group2	Chi-Square	p value
Naïve	Stim.	213.895	2e-48
Fig1-D Statistical Analysis
Group1	Group2	Welch's ANOVA (F-ratio)	p value
Naïve	Stim.	54.819	1.189e-11
Fig1-D Statistical Analysis
Group1	Group2	Welch's ANOVA (F-ratio)	p value
Naïve	Stim.	298.381	4.517e-48
Fig1-F Statistical Analysis
Group1	Group2	Chi-Square	p value
Naïve	5s/30m	0.909	0.3403
Naïve	5s/15m	23.876	1.027e-06
Naïve	5s/5m	191.485	1.51e-43
Naïve	5s/3m	222.07	3.2e-50
Naïve	5s/m	0.342	0.5589
Naïve	5s/30s	13.199	0.0003
Naïve	5s/15s	50.402	1.25e-12
5s/30m	5s/15m	15.236	9.489e-05
5s/30m	5s/5m	140.492	2.08e-32
5s/30m	5s/3m	155.844	9.16e-36
5s/30m	5s/m	1.456	0.2276
5s/30m	5s/30s	14.536	0.0001374
5s/30m	5s/15s	46.17	6.51e-12
5s/15m	5s/5m	42.074	8.79e-11
5s/15m	5s/3m	41.942	9.4e-11
5s/15m	5s/m	21.219	4.097e-06
5s/15m	5s/30s	42.791	6.09e-11
5s/15m	5s/15s	78.472	8.12e-19
5s/5m	5s/3m	0.303	0.5818
5s/5m	5s/m	147.949	4.87e-34
5s/5m	5s/30s	199.816	2.29e-45
5s/5m	5s/15s	265.056	1.36e-59
5s/3m	5s/m	162.06	4.01e-37
5s/3m	5s/30s	220.168	8.31e-50
5s/3m	5s/15s	291.122	2.83e-65
5s/m	5s/30s	5.868	0.0152
5s/m	5s/15s	28.752	8.228e-08
5s/30s	5s/15s	9.249	0.002347
Fig1-G Statistical Analysis
Group1	Group2	Mann-Whitney (Zapprox.)	p value
Naïve	5s/5m	8.29104	1.12e-16
5s/5m	5s/1m	-6.72359	1.77e-11
5s/5m	5s/3m	-5.23628	1.638e-07
Naïve	5s/30m	4.33539	1.455e-05
5s/15s	5s/5m	4.32269	1.541e-05
5s/15m	5s/5m	3.93135	8.447e-05
5s/30m	5s/1m	-3.46713	0.000526
5s/30s	5s/5m	3.24385	0.001179
Naïve	5s/3m	3.23036	0.001236
5s/30m	5s/5m	3.15901	0.001583
5s/30s	5s/1m	-2.70011	0.006932
Naïve	5s/30s	2.61238	0.008991
5s/30m	5s/15s	-2.52431	0.01159
Naïve	5s/15m	2.52211	0.01167
5s/15m	5s/1m	-2.48261	0.01304
5s/3m	5s/1m	-2.29482	0.02174
5s/30s	5s/15s	-1.91774	0.05514
5s/15s	5s/15m	1.58546	0.1129
5s/15s	5s/3m	1.53774	0.1241
5s/30m	5s/3m	-1.50554	0.1322
5s/30m	5s/15m	-1.10034	0.2712
5s/30s	5s/3m	-0.76528	0.4441
5s/30s	5s/30m	0.60235	0.5469
5s/30s	5s/15m	-0.49455	0.6209
5s/15m	5s/3m	-0.37264	0.7094
Naïve	5s/15s	-0.18272	0.855
Naïve	5s/1m	0.10088	0.9196
5s/15s	5s/1m	-0.09983	0.9205
Fig1-H Statistical Analysis
Group1	Group2	Mann-Whitney (Zapprox.)	p value
Naïve	5s/5m	-15.5804	9.9e-55
Naïve	5s/3m	-12.9095	3.98e-38
5s/5m	5s/1m	11.8111	3.42e-32
5s/30s	5s/5m	-11.5523	7.19e-31
5s/30m	5s/5m	-10.6617	1.54e-26
5s/30s	5s/3m	-10.5096	7.8e-26
5s/3m	5s/1m	9.8847	4.85e-23
5s/15s	5s/5m	-8.4436	3.08e-17
5s/30m	5s/3m	-7.3524	1.95e-13
5s/30s	5s/15m	-7.3274	2.35e-13
5s/15s	5s/3m	-7.1749	7.24e-13
5s/15m	5s/5m	-6.8658	6.61e-12
5s/5m	5s/3m	6.7396	1.59e-11
Naïve	5s/15m	-5.677	1.371e-08
5s/30s	5s/30m	-5.629	1.813e-08
5s/15m	5s/1m	5.1287	2.917e-07
5s/15s	5s/15m	-4.6207	3.824e-06
Naïve	5s/30s	4.3449	1.394e-05
5s/30s	5s/1m	-4.0639	4.826e-05
Naïve	5s/30m	-3.3181	0.0009062
5s/15m	5s/3m	-3.2215	0.001275
5s/30m	5s/1m	2.9304	0.003385
5s/30m	5s/15s	2.8151	0.004877
5s/30m	5s/15m	-2.6567	0.007891
5s/30s	5s/15s	-1.995	0.04604
Naïve	5s/15s	1.159	0.2464
5s/15s	5s/1m	-1.0441	0.2964
Naïve	5s/1m	0.1986	0.8426
Fig2-B Statistical Analysis
Group1	Group2	Chi-Square	p-value
Omnibus Kruskall-Wallis Test (Ordinal Analysis)	-	28.8255	7.82e-08
Fig2-C Statistical Analysis
Group1	Group2	Chi-Square	p-value
Omnibus Kruskall-Wallis Test (Ordinal Analysis)	-	56.0921	6.92e-14
Naïve-RollingProbability	Stim-RollingProbability	27.614	1.481e-07
Naïve-Latency Kruskall-Wallis Test	Stim-Latency	30.3269	4e-08
Fig2-D Statistical Analysis
Group1	Group2	Chi-Square	p-value
Omnibus Nominal Logistic Regression	Whole Model	389.766	3.65e-84
Omnibus Nominal Logistic Regression	Strength (mN)	334.268	1.13e-74
Omnibus Nominal Logistic Regression	Group	103.748	2.3e-24
Omnibus Nominal Logistic Regression	Strength (mN)*Group	14.4881	0.0001411
Naïve-20mN	Stim.-20mN	10.231	0.0014
Naïve-40mN	Stim.-40mN	4.465	0.0346
Naïve-60mN	Stim.-60mN	20.676	5.438e-06
Naïve-80mN	Stim.-80mN	13.115	0.0002929
Naïve-100mN	Stim.-100mN	23.032	1.594e-06
Naïve-120mN	Stim.-120mN	19.972	7.86e-06
Naïve-150mN	Stim.-150mN	16.612	4.585e-05
Fig2-E Statistical Analysis
Group1	Group2	Chi-Square	p-value
Omnibus Nominal Logistic Regression	Whole Model	382.871	1.14e-82
Omnibus Nominal Logistic Regression	Group	58.2498	2.31e-14
Omnibus Nominal Logistic Regression	HCl Concentration (%)	353.287	8.15e-79
Omnibus Nominal Logistic Regression	Group*HCl Concentration (%)	18.9664	1.33e-05
Naïve-0.1%	Stim.-0.1%	1.396	0.2373
Naïve-0.5%	Stim.-0.5%	38.861	4.55e-10
Naïve-1%	Stim.-1%	5.826	0.01579
Naïve-2.5%	Stim.-2.5%	4.672	0.03066
Naïve-5%	Stim.-5%	18.277	1.91e-05
Naïve-7.5%	Stim.-7.5%	11.787	0.0005965
Naïve-10%	Stim.-10%	1.088	0.2969
Fig2-F Statistical Analysis
Group1	Group2	Chi-Square	p-value
Omnibus Nominal Logistic Regression	Whole Model	316.434	2.76e-68
Omnibus Nominal Logistic Regression	Group	30.1769	3.944e-08
Omnibus Nominal Logistic Regression	Irradiance (uW/mm2)	297.45	1.18e-66
Omnibus Nominal Logistic Regression	Group*Irradiance (uW/mm2)	4.69666	0.03022
Naive-0.01	Stim.-0.01	0.925	0.3361
Naive-0.03	Stim.-0.03	8.276	0.004
Naive-0.04	Stim.-0.04	9.094	0.0026
Naive-0.07	Stim.-0.07	4	0.0455
Naive-0.1	Stim.-0.1	36.932	1.223e-09
Fig2-I Statistical Analysis
Group1	Group2	Mann-Whithney (Z approximation)	p-value
Naïve-0.1	Stim.-0.1	3.198	0.0014
Naïve-0.3	Stim.-0.3	2.91	0.0036
Naïve-0.5	Stim.-0.5	3.0001	0.0027
Naïve-0.9	Stim.-0.9	2.985	0.0028
Naïve-1.4	Stim.-1.4	2.641	0.0075
Group1	Group2	F-Ratio	p-value
Omnibus General Regression	Group	51.4125	9.45e-11
Omnibus General Regression	Irrandiance (uW/mm2)	7.58757	0.00689
Omnibus General Regression	Irrandiance (uW/mm2)*Group	0.474737	0.492
Fig3-A Statistical Analysis
Group1	Group2	Chi Square	p-value
Omnibus ChiSquare Test	-	-	5.56e-70
OAMB-RNAi_1 / Dev. Stim.	No RNAi / Dev. Stim.	237.996	1.08e-53
OAMB-RNAi_1 / No Dev. Stim.	No RNAi / Dev. Stim.	363.046	6.11e-81
OAMB-RNAi_2 / Dev. Stim.	No RNAi / Dev. Stim.	537.538	6.5e-119
OAMB-RNAi_2 / No Dev. Stim.	No RNAi / Dev. Stim.	263.6	2.82e-59
No RNAi / No Dev. Stim.	No RNAi / Dev. Stim.	335.938	4.89e-75
OAMB-RNAi_1 / Dev. Stim.	No RNAi / No Dev. Stim.	0.687	0.4072
OAMB-RNAi_2 / No Dev. Stim.	No RNAi / No Dev. Stim.	0.133	0.7155
OAMB-RNAi_1 / No Dev. Stim.	No RNAi / No Dev. Stim.	15.349	8.936e-05
OAMB-RNAi_2 / Dev. Stim.	No RNAi / No Dev. Stim.	63.924	1.29e-15
OAMB-RNAi_1 / No Dev. Stim.	OAMB-RNAi_1 / Dev. Stim.	16.749	4.266e-05
OAMB-RNAi_2 / No Dev. Stim.	OAMB-RNAi_1 / Dev. Stim.	1.037	0.3084
OAMB-RNAi_2 / Dev. Stim.	OAMB-RNAi_1 / Dev. Stim.	56.648	5.21e-14
OAMB-RNAi_2 / No Dev. Stim.	OAMB-RNAi_1 / No Dev. Stim.	9.291	0.002303
OAMB-RNAi_2 / Dev. Stim.	OAMB-RNAi_1 / No Dev. Stim.	9.529	0.002023
OAMB-RNAi_2 / No Dev. Stim.	OAMB-RNAi_2 / Dev. Stim.	40.533	1.93e-10
Fig3-B Statistical Analysis
Group1	Group2	Mann-Whithney (Z approximation)	p-value
OAMB-RNAi_1 / Dev. Stim.	No RNAi / Dev. Stim.	10.8645	1.7011e-27
OAMB-RNAi_2 / No Dev. Stim.	No RNAi / Dev. Stim.	10.626	2.256e-26
OAMB-RNAi_2 / Dev. Stim.	No RNAi / Dev. Stim.	8.33072	8.0349e-17
OAMB-RNAi_1 / No Dev. Stim.	No RNAi / Dev. Stim.	8.02127	1.0465e-15
No RNAi / No Dev. Stim.	No RNAi / Dev. Stim.	7.44065	1.0019e-13
OAMB-RNAi_2 / No Dev. Stim.	No RNAi / No Dev. Stim.	4.54948	5.37792e-06
OAMB-RNAi_2 / Dev. Stim.	No RNAi / No Dev. Stim.	3.25508	0.00113358
OAMB-RNAi_1 / Dev. Stim.	No RNAi / No Dev. Stim.	3.4262	0.000612092
OAMB-RNAi_1 / No Dev. Stim.	No RNAi / No Dev. Stim.	3.00185	0.00268341
OAMB-RNAi_2 / No Dev. Stim.	OAMB-RNAi_1 / Dev. Stim.	2.11979	0.0340236
OAMB-RNAi_2 / Dev. Stim.	OAMB-RNAi_1 / Dev. Stim.	0.84857	0.396123
OAMB-RNAi_2 / No Dev. Stim.	OAMB-RNAi_1 / No Dev. Stim.	0.6884	0.4912
OAMB-RNAi_2 / No Dev. Stim.	OAMB-RNAi_2 / Dev. Stim.	0.66353	0.506993
OAMB-RNAi_1 / No Dev. Stim.	OAMB-RNAi_1 / Dev. Stim.	0.52307	0.600924
OAMB-RNAi_2 / Dev. Stim.	OAMB-RNAi_1 / No Dev. Stim.	0.29702	0.766454
Fig3-C Statistical Analysis
Group1	Group2	Mann-Whithney (Z approximation)	p-value
OAMB-RNAi_1 / Dev. Stim.	No RNAi / No Dev. Stim.	2.8348	0.00458473
OAMB-RNAi_2 / No Dev. Stim.	OAMB-RNAi_2 / Dev. Stim.	1.9632	0.049619
OAMB-RNAi_2 / No Dev. Stim.	OAMB-RNAi_1 / No Dev. Stim.	1.0307	0.302659
OAMB-RNAi_2 / Dev. Stim.	OAMB-RNAi_1 / No Dev. Stim.	-0.2971	0.766384
OAMB-RNAi_2 / No Dev. Stim.	No RNAi / No Dev. Stim.	-1.0609	0.288715
OAMB-RNAi_1 / No Dev. Stim.	No RNAi / No Dev. Stim.	-2.3802	0.0173052
OAMB-RNAi_1 / No Dev. Stim.	OAMB-RNAi_1 / Dev. Stim.	-3.5503	0.000384742
OAMB-RNAi_2 / No Dev. Stim.	OAMB-RNAi_1 / Dev. Stim.	-3.4899	0.000483267
OAMB-RNAi_2 / Dev. Stim.	OAMB-RNAi_1 / Dev. Stim.	-4.544	5.5188e-06
OAMB-RNAi_2 / Dev. Stim.	No RNAi / No Dev. Stim.	-3.2005	0.00137177
OAMB-RNAi_1 / Dev. Stim.	No RNAi / Dev. Stim.	-10.0359	1.0603e-23
OAMB-RNAi_1 / No Dev. Stim.	No RNAi / Dev. Stim.	-10.0373	1.0445e-23
OAMB-RNAi_2 / Dev. Stim.	No RNAi / Dev. Stim.	-10.1032	5.3448e-24
OAMB-RNAi_2 / No Dev. Stim.	No RNAi / Dev. Stim.	-11.8011	3.8531e-32
No RNAi / No Dev. Stim.	No RNAi / Dev. Stim.	-13.7203	7.6789e-43
Fig3-F Statistical Analysis
Group1	Group2	Mann-Whitney (Z approximation)	p-value
No RNAi / Stim.	No RNAi / Naïve	2.73526	0.0062
OAMB-RNAi / Naïve	No RNAi / Naïve	-0.11339	0.9097
OAMB-RNAi / Stim.	No RNAi / Naïve	-0.61237	0.5403
OAMB-RNAi / Stim.	OAMB-RNAi / Naïve	-0.69402	0.4877
OAMB-RNAi / Naïve	No RNAi / Stim.	-2.81691	0.0048
OAMB-RNAi / Stim.	No RNAi / Stim.	-3.35548	0.0008
Fig3-H Statistical Analysis
Group1	Group2	ANOVA (F-ratio)	p-value
ddaC / Naïve	ddaC / Stim.	45.098	2.14765e-05
v'ada / Naïve	v'ada / Stim.	0.5113	0.4883
vdaB / Naïve	vdaB / Stim.	0.8265	0.3812
Fig4-A Statistical Analysis
Group1	Group2	Chi-Square	p value
tbh-RNAi_2>- / Naïve	tbh-RNAi_2>tdc2 / Naïve	1.912	0.1668
tbh-RNAi_2>- / Naïve	tbh-RNAi_2>- / Stim.	100.033	1.5e-23
tbh-RNAi_2>- / Naïve	tbh-RNAi_2>tdc2 / Stim.	41.2	1.37e-10
tbh-RNAi_2>tdc2 / Naïve	tbh-RNAi_2>- / Stim.	154.996	1.4e-35
tbh-RNAi_2>tdc2 / Naïve	tbh-RNAi_2>tdc2 / Stim.	77.201	1.54e-18
tbh-RNAi_2>- / Stim.	tbh-RNAi_2>tdc2 / Stim.	20.518	5.909e-06
Tbh-RNAi_1>- / Naïve	Tbh-RNAi_1>tdc2/ Naïve	0.24	0.6241
Tbh-RNAi_1>- / Naïve	Tbh-RNAi_1>- / Stim.	371.164	1.04e-82
Tbh-RNAi_1>- / Naïve	Tbh-RNAi_1>tdc2/ Stim.	210.05	1.34e-47
Tbh-RNAi_1>tdc2/ Naïve	Tbh-RNAi_1>- / Stim.	460.359	4e-102
Tbh-RNAi_1>tdc2/ Naïve	Tbh-RNAi_1>tdc2/ Stim.	259.839	1.86e-58
Tbh-RNAi_1>- / Stim.	Tbh-RNAi_1>tdc2/ Stim.	27.816	1.335e-07
Tbh-RNAi_1>- / Stim.	tbh-RNAi_2>- / Stim.	2.533	0.11147
Tbh-RNAi_1>- / Naïve	tbh-RNAi_2>- / Naïve	18.993	1.31206e-05
Tbh-RNAi_1>tdc2 / Stim.	tbh-RNAi_2>tdc2 / Stim.	3.531	0.0602312
Tbh-RNAi_1>tdc2 / Naïve	tbh-RNAi_2>tdc2/ Naïve	10.766	0.00103373
Tbh-RNAi_1>tdc2 / Stim.	tbh-RNAi_2>- / Stim.	9.001	0.0027
Fig4-C Statistical Analysis
Group1	Group2	Chi-Square	p value
- > tdc2 / No Dev. Stim.	- > tdc2 / Dev. Stim.	183.511	8.296e-42
GtACR1 > tdc2 / No Dev. Stim.	GtACR1 > tdc2 / Dev. Stim.	16.626	4.553e-05
- > tdc2 / No Dev. Stim.	GtACR1 > tdc2 / No Dev. Stim.	5.866	0.154
- > tdc2 / Dev. Stim.	GtACR1 > tdc2 / Dev. Stim.	70.8	3.954e-17
- > tdc2 / No Dev. Stim.	GtACR1 > tdc2 / Dev. Stim.	38.948	4.352e-10
- > tdc2 / Dev. Stim.	GtACR1 > tdc2 / No Dev. Stim.	142.411	4.778e-33
GtACR1 > - / No Dev. Stim.	GtACR1 > - / Dev. Stim.	13.175	0.0003
GtACR1 > - / Dev. Stim.	- > tdc2 / Dev. Stim.	0.725	0.3946
GtACR1 > - / No Dev. Stim.	- > tdc2 / No Dev. Stim.	22.661	1.933e-06
GtACR1 > - / Dev. Stim.	GtACR1 > tdc2 / Dev. Stim.	35.042	3.227e-09
GtACR1 > - / No Dev. Stim.	GtACR1 > tdc2 / No Dev. Stim.	12.217	0.0004737
Fig5-B Statistical Analysis
Group1	Group2	Chi-Square	p value
0mM	5mM	17.372	3.072e-05
0mM	25mM	23.134	1.511e-06
0mM	50mM	31.442	2.055e-08
5mM	25mM	0.502	0.4788
5mM	50mM	3.051	0.0807
25mM	50mM	1.137	0.2863
Fig5-C Statistical Analysis
Group1	Group2	Chi-Square	p-value
Omnibus Kruskall-Wallis Test (Ordinal Analysis)	-	9.1743	0.0025
Fig5-D Statistical Analysis
Group1	Group2	Chi-Square	p-value
Omnibus Kruskall-Wallis Test (Ordinal Analysis)	-	9.8532	0.0017
Naïve-RollingProbability	Stim-RollingProbability	3.7895	0.05157
Naïve-Latency Kruskall-Wallis Test	Stim-Latency	6.7164	0.0096
Fig5-F Statistical Analysis
Group1	Group2	Mann-Whithney (Z approximation)	p-value
Untreated-0.1	5mM OA-0.1	2.00321	0.0226
Untreated-0.5	5mM OA-0.5	2.14359	0.016
Untreated-1.4	5mM OA-1.4	1.70084	0.0445
Group1	Group2	F-Ratio	p-value
Omnibus General Regression	Condition	13.6955	0.0005
Omnibus General Regression	LED	6.94452	0.0108
Omnibus General Regression	LED*Condition	0.906575	0.345
Fig5-G Statistical Analysis
Group1	Group2	Chi-Square	p-value
No RNAi / 0mM OA	No RNAi / 5mM OA	19.893	8.191e-06
OAMB-RNAi-1 / 0mM OA	OAMB-RNAi-1 / 5mM OA	3.762	0.05244
OAMB-RNAi-2 / 0mM OA	OAMB-RNAi-2 / 5mM OA	6.121	0.01336
No RNAi / 0mM OA	OAMB-RNAi-1 / 0mM OA	0.002	0.9673
No RNAi / 0mM OA	OAMB-RNAi-2 / 0mM OA	8.719	0.0031
OAMB-RNAi-1 / 0mM OA	OAMB-RNAi-2 / 0mM OA	8.998	0.0027
No RNAi / 5mM OA	OAMB-RNAi-1 / 5mM OA	6.748	0.009387
No RNAi / 5mM OA	OAMB-RNAi-2 / 5mM OA	15.588	7.875e-05
OAMB-RNAi-1 / 5mM OA	OAMB-RNAi-2 / 5mM OA	1.98	0.1594
Fig5-G Statistical Analysis
Group1	Group2	Mann-Whitney (Z approx.)	p-value
C4da > JF01732 / 5mM	- > JF01673 / 5mM	4.99999	5.733e-07
C4da > JF01732 / 5mM	- > JF01732 / 5mM	4.10387	4.063e-05
C4da > JF01673 / 5mM	- > JF01673 / 5mM	4.10817	3.988e-05
C4da > JF01732 / 5mM	C4da > - / 5mM	3.89719	9.732e-05
C4da > JF01732 / 0mM	- > JF01673 / 5mM	3.73982	0.0001842
C4da > - / 0mM	- > JF01673 / 5mM	3.64109	0.0002715
- > JF01732 / 0mM	- > JF01673 / 5mM	3.62073	0.0002938
C4da > JF01673 / 5mM	- > JF01732 / 5mM	3.46676	0.0005268
C4da > JF01673 / 5mM	C4da > - / 5mM	3.25222	0.001145
C4da > JF01673 / 0mM	- > JF01673 / 5mM	3.01732	0.00255
C4da > JF01732 / 0mM	- > JF01732 / 5mM	2.75241	0.005916
C4da > - / 0mM	- > JF01732 / 5mM	2.75127	0.005936
C4da > JF01732 / 0mM	C4da > - / 5mM	2.55366	0.01066
C4da > JF01673 / 0mM	- > JF01732 / 5mM	2.30962	0.02091
C4da > JF01673 / 0mM	C4da > - / 5mM	2.13263	0.03296
C4da > JF01732 / 5mM	- > JF01732 / 0mM	1.82519	0.06797
C4da > JF01732 / 5mM	C4da > - / 0mM	1.77881	0.07527
C4da > JF01732 / 5mM	C4da > JF01673 / 0mM	1.68325	0.09233
C4da > JF01732 / 5mM	- > JF01673 / 0mM	1.6452	0.09993
C4da > JF01732 / 5mM	C4da > JF01732 / 0mM	1.64089	0.1008
C4da > JF01673 / 5mM	C4da > JF01673 / 0mM	1.21176	0.2256
C4da > JF01673 / 5mM	- > JF01732 / 0mM	1.15266	0.249
C4da > JF01673 / 5mM	- > JF01673 / 0mM	1.12452	0.2608
C4da > JF01673 / 5mM	C4da > - / 0mM	1.05282	0.2924
- > JF01732 / 5mM	- > JF01673 / 5mM	0.80051	0.4234
C4da > - / 5mM	- > JF01673 / 5mM	0.76616	0.4436
C4da > JF01732 / 5mM	C4da > JF01673 / 5mM	0.3766	0.7065
C4da > JF01732 / 0mM	- > JF01732 / 0mM	0.21252	0.8317
C4da > JF01732 / 0mM	C4da > - / 0mM	0.18133	0.8561
C4da > JF01732 / 0mM	C4da > JF01673 / 0mM	0.16705	0.8673
C4da > - / 5mM	- > JF01732 / 5mM	0.08758	0.9302
C4da > - / 0mM	- > JF01732 / 0mM	0.05604	0.9553
C4da > JF01732 / 0mM	- > JF01673 / 0mM	0.03132	0.975
C4da > JF01673 / 0mM	- > JF01732 / 0mM	-0.07318	0.9417
C4da > - / 0mM	- > JF01673 / 0mM	-0.09059	0.9278
C4da > JF01673 / 0mM	- > JF01673 / 0mM	-0.13242	0.8947
C4da > JF01673 / 0mM	C4da > - / 0mM	-0.17100	0.8642
- > JF01732 / 0mM	- > JF01673 / 0mM	-0.18105	0.8563
C4da > JF01732 / 0mM	C4da > JF01673 / 5mM	-1.16562	0.2438
C4da > - / 5mM	- > JF01732 / 0mM	-2.54591	0.0109
C4da > - / 5mM	- > JF01673 / 0mM	-2.59502	0.009459
C4da > - / 5mM	C4da > - / 0mM	-2.63646	0.008378
- > JF01732 / 5mM	- > JF01732 / 0mM	-2.68598	0.007232
- > JF01732 / 5mM	- > JF01673 / 0mM	-2.78432	0.005364
- > JF01673 / 5mM	- > JF01673 / 0mM	-3.77384	0.0001608
Fig6-C Statistical Analysis
Group1	Group2	Mann-Whitney (Z approx.)	p-value
VUM-Stim	attp2-Naïve	3.01664	0.0026
tdc2-tsh-FLP-Stim.	attp2-Naïve	2.9841	0.0028
tdc2-Stim.	attp2-Naïve	2.86038	0.0042
VUM-Stim	attp2-Stim.	2.75145	0.0059
tdc2-tsh-FLP-Stim.	attp2-Stim.	2.72648	0.0064
tdc2-Stim.	attp2-Stim.	2.59534	0.0094
VUM-Stim	VUM-Naïve	3.01963	0.0025
VUM-Stim	tdc2-Naïve	3.00536	0.0027
tdc2-tsh-FLP-Stim.	tdc2-Naïve	2.98676	0.0028
tdc2-Stim.	tdc2-Naïve	2.87305	0.0041
tdc2-tsh-FLP-Stim.	tdc2-tsh-FLP-Naïve	2.73224	0.0063
VUM-Stim	tdc2-tsh-FLP-Naïve	2.71723	0.0066
tdc2-tsh-FLP-Stim.	tdc2-tsh-gal80-Stim.	2.02874	0.0425
VUM-Stim	tdc2-tsh-gal80-Stim.	1.99945	0.0456
tdc2-Stim.	tdc2-tsh-gal80-Stim.	1.88756	0.0591
tdc2-tsh-FLP-Stim.	tdc2-tsh-gal80-Naïve	1.75249	0.0797
VUM-Stim	tdc2-tsh-gal80-Naïve	1.71559	0.0862
tdc2-Stim.	tdc2-tsh-gal80-Naïve	1.60597	0.1083
tdc2-tsh-gal80-Naïve	attp2-Naïve	1.07068	0.2843
tdc2-tsh-gal80-Naïve	attp2-Stim.	0.7914	0.4287
tdc2-tsh-gal80-Stim.	attp2-Naïve	0.74327	0.4573
tdc2-tsh-gal80-Stim.	attp2-Stim.	0.46097	0.6448
attp2-Stim.	attp2-Naïve	0.37963	0.7042
tdc2-tsh-FLP-Naïve	tdc2-Naïve	0.30449	0.7608
tdc2-tsh-FLP-Stim.	tdc2-Stim.	0.17231	0.8632
VUM-Stim	tdc2-Stim.	0.09182	0.9268
tdc2-tsh-FLP-Naïve	attp2-Naïve	-0.04891	0.961
VUM-Stim	tdc2-tsh-FLP-Stim.	-0.08416	0.9329
VUM-Naïve	tdc2-Naïve	-0.08702	0.9307
tdc2-tsh-gal80-Stim.	tdc2-tsh-gal80-Naïve	-0.27781	0.7812
VUM-Naïve	tdc2-tsh-FLP-Naïve	-0.39622	0.6919
tdc2-tsh-FLP-Naïve	attp2-Stim.	-0.32965	0.7417
tdc2-Naïve	attp2-Naïve	-0.38722	0.6986
VUM-Naïve	attp2-Naïve	-0.46951	0.6387
tdc2-tsh-FLP-Naïve	tdc2-tsh-gal80-Stim.	-0.72933	0.4658
tdc2-Naïve	attp2-Stim.	-0.68897	0.4908
VUM-Naïve	attp2-Stim.	-0.75818	0.4483
tdc2-tsh-FLP-Naïve	tdc2-tsh-gal80-Naïve	-1.00255	0.3161
tdc2-Naïve	tdc2-tsh-gal80-Stim.	-1.01254	0.3113
VUM-Naïve	tdc2-tsh-gal80-Stim.	-1.08509	0.2779
tdc2-Naïve	tdc2-tsh-gal80-Naïve	-1.29203	0.1963
VUM-Naïve	tdc2-tsh-gal80-Naïve	-1.35442	0.1756
tdc2-tsh-FLP-Naïve	tdc2-Stim.	-2.60052	0.0093
VUM-Naïve	tdc2-Stim.	-2.89202	0.0038
VUM-Naïve	tdc2-tsh-FLP-Stim.	-3.00531	0.0027
Fig6-D Statistical Analysis
Group1	Group2	Mann-Whitney (Z approx.)	p-value
VUM-Stim	tdc2-tsh-gal80-Stim.	-5.2245	1.746e-07
tdc2-tsh-FLP-Stim.	tdc2-tsh-gal80-Stim.	-5.17703	2.255e-07
tdc2-tsh-FLP-Stim.	tdc2-tsh-gal80-Naïve	-4.97997	6.359e-07
VUM-Stim	tdc2-tsh-gal80-Naïve	-4.95638	7.182e-07
VUM-Stim	attp2-Naïve	-4.91647	8.812e-07
tdc2-tsh-FLP-Stim.	attp2-Naïve	-4.8616	1.164e-06
VUM-Stim	tdc2-Naïve	-4.71701	2.393e-06
tdc2-tsh-FLP-Stim.	tdc2-Naïve	-4.70075	2.592e-06
VUM-Stim	tdc2-tsh-FLP-Naïve	-4.43202	9.335e-06
VUM-Stim	attp2-Stim.	-4.28965	1.79e-05
tdc2-tsh-FLP-Stim.	tdc2-tsh-FLP-Naïve	-4.26816	1.971e-05
tdc2-Stim.	tdc2-tsh-gal80-Stim.	-4.24384	2.197e-05
tdc2-Stim.	attp2-Naïve	-4.06919	4.718e-05
tdc2-tsh-FLP-Stim.	attp2-Stim.	-4.03964	5.353e-05
tdc2-Stim.	tdc2-tsh-gal80-Naïve	-4.02939	5.592e-05
tdc2-Stim.	tdc2-Naïve	-3.8109	0.0001385
VUM-Stim	VUM-Naïve	-3.64891	0.0002634
VUM-Naïve	tdc2-tsh-FLP-Stim.	3.43525	0.000592
tdc2-tsh-FLP-Naïve	tdc2-Stim.	3.36958	0.0007528
tdc2-Stim.	attp2-Stim.	-3.23397	0.001221
VUM-Naïve	tdc2-Stim.	2.62012	0.00879
VUM-Naïve	attp2-Naïve	-1.69619	0.08985
VUM-Naïve	tdc2-tsh-gal80-Stim.	-1.44785	0.1477
VUM-Naïve	tdc2-tsh-gal80-Naïve	-1.34853	0.1775
VUM-Stim	tdc2-Stim.	-1.30365	0.1924
VUM-Naïve	tdc2-Naïve	-1.22109	0.2221
tdc2-tsh-FLP-Naïve	attp2-Naïve	-1.17982	0.2381
attp2-Stim.	attp2-Naïve	-1.05038	0.2935
tdc2-tsh-FLP-Naïve	tdc2-tsh-gal80-Stim.	-0.88804	0.3745
tdc2-tsh-FLP-Naïve	tdc2-tsh-gal80-Naïve	-0.85228	0.3941
tdc2-tsh-gal80-Stim.	attp2-Stim.	0.82219	0.411
tdc2-tsh-FLP-Stim.	tdc2-Stim.	-0.82162	0.4113
tdc2-tsh-FLP-Naïve	tdc2-Naïve	-0.72361	0.4693
tdc2-tsh-gal80-Naïve	attp2-Stim.	0.7042	0.4813
VUM-Naïve	tdc2-tsh-FLP-Naïve	-0.64516	0.5188
VUM-Naïve	attp2-Stim.	-0.62049	0.5349
tdc2-Naïve	attp2-Stim.	0.58564	0.5581
VUM-Stim	tdc2-tsh-FLP-Stim.	-0.58176	0.5607
tdc2-Naïve	attp2-Naïve	-0.54238	0.5876
tdc2-tsh-gal80-Naïve	attp2-Naïve	-0.49086	0.6235
tdc2-tsh-gal80-Stim.	attp2-Naïve	-0.40326	0.6868
tdc2-Naïve	tdc2-tsh-gal80-Stim.	-0.1435	0.8859
tdc2-tsh-gal80-Stim.	tdc2-tsh-gal80-Naïve	0.06811	0.9457
tdc2-Naïve	tdc2-tsh-gal80-Naïve	-0.05686	0.9547
tdc2-tsh-FLP-Naïve	attp2-Stim.	0.04555	0.9637
Fig6-G Statistical Analysis
Group1	Group2	Mann-Whitney (Z approx.)	p-value
Naïve	Stim.	3.752	0.0002
Fig6-I Statistical Analysis
Group1	Group2	One-Way ANOVA (F Ratio)	p-value
Naïve	Stim.	7.5945	0.009
Fig6-K Statistical Analysis
Group1	Group2	One-Way ANOVA (F Ratio)	p-value
Naïve	Stim.	6.5582	0.0144
FigS1-A Statistical Analysis
Group1	Group2	Chi-Square	p-value
Naïve	Stim (1h)	12.899	0.0003
FigS1-B Statistical Analysis
Group1	Group2	Mann-Whitney (Z approx.)	p-value
Naïve	Stim (1h)	4.35213	1.348e-05
FigS1-C Statistical Analysis
Group1	Group2	Mann-Whitney (Z approx.)	p-value
Naïve	Stim (1h)	1.01895	0.3082
FigS1-D Statistical Analysis
Group1	Group2	Chi-Square	p value
Naïve	0-120h	202.272	6.67e-46
Naïve	0-24h	3.565	0.059
Naïve	24-48h	2.437	0.1185
Naïve	48-72h	10.373	0.0013
Naïve	72-96h	53.992	2.01e-13
Naïve	96-120h	75.205	4.24e-18
0-24h	24-48h	0.15	0.698
0-24h	48-72h	2.083	0.149
0-24h	72-96h	30.708	2.999e-08
0-24h	96-120h	45.286	1.7e-11
0-24h	0-120h	155.733	9.68e-36
24-48h	48-72h	3.413	0.0647
24-48h	72-96h	36.826	1.291e-09
24-48h	96-120h	53.997	2.01e-13
24-48h	0-120h	172.811	1.8e-39
48-72h	72-96h	14.93	0.0001116
48-72h	96-120h	23.527	1.232e-06
48-72h	0-120h	111.897	3.76e-26
72-96h	96-120h	0.551	0.4577
72-96h	0-120h	48.837	2.78e-12
96-120h	0-120h	44.488	2.56e-11
FigS1-E Statistical Analysis
Group1	Group2	Mann-Whitney (Zapprox.)	p value
Naïve	0-120h	9.38718	6.16e-21
24-48h	0-120h	8.73828	2.37e-18
96-120h	0-120h	7.15464	8.39e-13
48-72h	0-120h	7.06122	1.65e-12
Naïve	72-96h	5.72425	1.039e-08
72-96h	0-120h	4.43137	9.364e-06
Naïve	96-120h	4.637	3.535e-06
Naïve	48-72h	3.55023	0.0003849
96-120h	72-96h	2.20834	0.02722
Naïve	0-24h	2.67243	0.00753
Naïve	24-48h	2.30678	0.02107
24-48h	0-24h	0.677	0.4984
48-72h	0-24h	-0.82875	0.4072
96-120h	48-72h	-0.85066	0.395
48-72h	24-48h	-1.76619	0.07736
96-120h	0-24h	-1.78457	0.07433
72-96h	48-72h	-2.88399	0.003927
96-120h	24-48h	-2.54658	0.01088
72-96h	0-24h	-3.54258	0.0003962
72-96h	24-48h	-4.4814	7.416e-06
0-120h	0-24h	-7.69945	1.37e-14
FigS1-F Statistical Analysis
Group1	Group2	Mann-Whitney (Zapprox.)	p value
0-120h	0-24h	12.6822	7.42e-37
96-120h	24-48h	8.7273	2.61e-18
96-120h	48-72h	7.3248	2.39e-13
96-120h	0-24h	6.1681	6.91e-10
72-96h	24-48h	5.1989	2.005e-07
96-120h	72-96h	4.2825	1.848e-05
72-96h	48-72h	3.8989	9.664e-05
72-96h	0-24h	2.6392	0.008309
48-72h	24-48h	0.9716	0.3312
Naïve	24-48h	-0.5133	0.6077
48-72h	0-24h	-1.1435	0.2528
Naïve	48-72h	-1.3092	0.1905
24-48h	0-24h	-2.1704	0.02998
Naïve	0-24h	-2.3641	0.01807
Naïve	72-96h	-5.134	2.837e-07
Naïve	96-120h	-8.076	6.69e-16
96-120h	0-120h	-8.8808	6.64e-19
72-96h	0-120h	-12.2472	1.74e-34
48-72h	0-120h	-13.2554	4.2e-40
Naïve	0-120h	-13.3048	2.17e-40
24-48h	0-120h	-14.8065	1.33e-49
FigS1-G Statistical Analysis
Group1	Group2	Chi-Square	p value
Omnibus Chi-Square Test	-	466.792	1.17e-98
Naïve	0.14	6.221	0.0126
Naïve	0.35	166.913	3.5e-38
Naïve	1.41	184.115	6.12e-42
Naïve	2.82	122.17	2.12e-28
Naïve	5.64	185.962	2.42e-42
0.14	0.35	92.23	7.72e-22
0.14	1.41	113.093	2.06e-26
0.14	2.82	71.772	2.42e-17
0.14	5.64	100.254	1.34e-23
0.35	1.41	4.388	0.03619
0.35	2.82	0.024	0.8774
0.35	5.64	0.004	0.951
1.41	2.82	3.912	0.0479
1.41	5.64	4.559	0.0327
2.82	5.64	0.045	0.8313
FigS1-H Statistical Analysis
Group1	Group2	Mann-Whitney (Zapprox.)	p value
'1.41'	'0'	-12.3958	2.75e-35
'5.64'	'0'	-11.3645	6.28e-30
'1.41'	'0.14'	-10.1748	2.57e-24
'0'	'0.35'	9.0892	9.97e-20
'2.82'	'0'	-9.034	1.65e-19
'5.64'	'0.14'	-8.9368	4.01e-19
'2.82'	'0.14'	-7.4919	6.79e-14
'0.35'	'0.14'	-7.1997	6.04e-13
'1.41'	'0.35'	-6.0063	1.898e-09
'2.82'	'1.41'	3.9169	8.971e-05
'5.64'	'1.41'	2.9198	0.003503
'5.64'	'0.35'	-2.7025	0.006882
'2.82'	'0.35'	-1.4936	0.1353
'5.64'	'2.82'	-0.9876	0.3233
'0'	'0.14'	0.6207	0.5348
FigS1-I Statistical Analysis
Group1	Group2	Mann-Whitney (Zapprox.)	p value
'5.64'	'0'	15.7346	8.76e-56
'1.41'	'0'	14.9244	2.29e-50
'2.82'	'0'	13.6032	3.83e-42
'0'	'0.35'	-13.0822	4.16e-39
'1.41'	'0.14'	11.3991	4.23e-30
'5.64'	'0.14'	10.5551	4.81e-26
'2.82'	'0.14'	10.292	7.66e-25
'0.35'	'0.14'	7.5806	3.44e-14
'1.41'	'0.35'	6.9491	3.68e-12
'2.82'	'0.35'	6.1592	7.31e-10
'0'	'0.14'	-5.0465	4.499e-07
'5.64'	'0.35'	4.244	2.196e-05
'5.64'	'1.41'	-3.1742	0.001503
'5.64'	'2.82'	-3.1523	0.00162
'2.82'	'1.41'	0.8162	0.4144
FigS2-C Statistical Analysis
Group1	Group2	Mann-Whitney (Zapprox.)	p value
Naïve	Stim.	1.39	0.1645
FigS2-D Statistical Analysis
Group1	Group2	Mann-Whitney (Zapprox.)	p value
Naïve	Stim.	0.35	0.7263
FigS2-E Statistical Analysis
Group1	Group2	Mann-Whitney (Zapprox.)	p value
Naïve	Stim.	0.993	0.3205
FigS3-A Statistical Analysis
Group1	Group2	Chi-Square	p value
No RNAi / Dev. Stim.	Dop1R1-RNAi	6.551	0.0105
No RNAi / Dev. Stim.	Dop1R2-RNAi (1)	0.868	0.3514
No RNAi / Dev. Stim.	Dop1R2-RNAi (2)	13.934	0.0002
No RNAi / Dev. Stim.	Dop2R-RNAi	13.103	0.0003
No RNAi / Dev. Stim.	dTk99R-RNAi	3.749	0.0528
No RNAi / Dev. Stim.	GABA-B-R1-RNAi	3.749	0.0528
No RNAi / Dev. Stim.	GABA-B-R2-RNAi	0.04	0.8408
No RNAi / Dev. Stim.	OAMB-RNAi (1)	51.166	8.49e-13
No RNAi / Dev. Stim.	OAMB-RNAi (2)	115.36	6.56e-27
No RNAi / Dev. Stim.	Octa2R-RNAi	7.349	0.0067
No RNAi / Dev. Stim.	OctB1R-RNAi	7.452	0.0063
No RNAi / Dev. Stim.	OctB2R-RNAi	10.903	0.001
No RNAi / Dev. Stim.	OctB3R-RNAi	27.617	1.479e-07
No RNAi / Dev. Stim.	RYaR-RNAi	16.126	0.0006899
No RNAi / Dev. Stim.	sNPFR-RNAi	12.176	0.0004841
No RNAi / Dev. Stim.	TyrRI-RNAi	6.551	0.0105
No RNAi / Dev. Stim.	TyrRII-RNAi	0.04	0.8408
FigS3-B Statistical Analysis
Group1	Group2	Steel-Dwass(Zapprox)	p value
OAMB-RNAi (1)	No RNAi / Dev. Stim.	6.77118	2.3e-10
Dop1R2-RNAi (1)	No RNAi / Dev. Stim.	4.41525	0.000176
OctB2R-RNAi	No RNAi / Dev. Stim.	3.77052	0.002688
Dop1R1-RNAi	No RNAi / Dev. Stim.	3.48119	0.007886
No RNAi / No Dev. Stim.	No RNAi / Dev. Stim.	3.45797	0.008562
OctB1R-RNAi	No RNAi / Dev. Stim.	3.15888	0.02337
dTk99R-RNAi	No RNAi / Dev. Stim.	-2.6897	0.09131
OAMB-RNAi (2)	No RNAi / Dev. Stim.	2.60867	0.1125
Octa2R-RNAi	No RNAi / Dev. Stim.	1.96048	0.4405
TyrRI-RNAi	No RNAi / Dev. Stim.	1.93484	0.4595
TyrRII-RNAi	No RNAi / Dev. Stim.	1.78436	0.5772
GABA-B-R1-RNAi	No RNAi / Dev. Stim.	1.1319	0.9718
OctB3R-RNAi	No RNAi / Dev. Stim.	-1.13083	0.9721
RYaR-RNAi	No RNAi / Dev. Stim.	-1.10596	0.9771
Dop1R2-RNAi (2)	No RNAi / Dev. Stim.	-0.84937	0.9986
Dop2R-RNAi	No RNAi / Dev. Stim.	0.78131	0.9995
GABA-B-R2-RNAi	No RNAi / Dev. Stim.	-0.53465	1
sNPFR-RNAi	No RNAi / Dev. Stim.	-0.43665	1
FigS3-C Statistical Analysis
Group1	Group2	Steel-Dwass(Zapprox)	p value
OAMB-RNAi (1)	No RNAi / Dev. Stim.	-6.21639	9.149e-09
Dop1R1-RNAi	No RNAi / Dev. Stim.	-5.72268	1.883e-07
OctB2R-RNAi	No RNAi / Dev. Stim.	-5.47705	7.752e-07
No RNAi / No Dev. Stim.	No RNAi / Dev. Stim.	-4.87974	1.886e-05
Dop2R-RNAi	No RNAi / Dev. Stim.	-4.65628	5.677e-05
OAMB-RNAi (2)	No RNAi / Dev. Stim.	-4.40964	0.0001806
Octa2R-RNAi	No RNAi / Dev. Stim.	-4.34004	0.0002474
Dop1R2-RNAi (2)	No RNAi / Dev. Stim.	-4.3306	0.0002581
Dop1R2-RNAi (1)	No RNAi / Dev. Stim.	-4.15727	0.0005525
OctB3R-RNAi	No RNAi / Dev. Stim.	-4.12664	0.00063
GABA-B-R2-RNAi	No RNAi / Dev. Stim.	3.64567	0.004327
OctB1R-RNAi	No RNAi / Dev. Stim.	-3.63591	0.004487
RYaR-RNAi	No RNAi / Dev. Stim.	2.16819	0.3021
dTk99R-RNAi	No RNAi / Dev. Stim.	2.12371	0.3291
TyrRI-RNAi	No RNAi / Dev. Stim.	-1.96325	0.4385
sNPFR-RNAi	No RNAi / Dev. Stim.	1.68033	0.6613
GABA-B-R1-RNAi	No RNAi / Dev. Stim.	-1.51602	0.7879
TyrRII-RNAi	No RNAi / Dev. Stim.	-1.50764	0.7939
FigS3-D Statistical Analysis
Group1	Group2	Pairwise t-test	p value
57C10	JF01673	-	0.0006045
57C10	JF01732	-	0.001734
JF01732	JF01673	-	0.2766
FigS3-G Statistical Analysis
Group1	Group2	Chi-Square	p value
UAS_OAMB_K3	UAS_OAMB_AS	112.715	2.49e-26
UAS_OAMB_K3	No OAMB	1.228	0.2679
UAS_OAMB_AS	No OAMB	79.021	6.15e-19
FigS3-H Statistical Analysis
Group1	Group2	Mann-Whitney (Zapprox.)	p value
UAS_OAMB_K3	UAS_OAMB_AS	7.3103	2.67e-13
UAS_OAMB_K3	No OAMB	1.82235	0.0684
UAS_OAMB_AS	No OAMB	-4.84037	1.296e-06
FigS3-I Statistical Analysis
Group1	Group2	Pairwise t-test	p value
UAS_OAMB_AS	No OAMB		3.461e-09
UAS_OAMB_AS	UAS_OAMB_K3		1.08e-05
UAS_OAMB_K3	No OAMB		0.08239
FigS4-A Statistical Analysis
Group1	Group2	Mann-Whitney (Zapprox.)	p value
tbh-RNAi_2>- / Dev. Stim.	tbh-RNAi_1>tdc2 / Dev. Stim.	-15.6504	3.3e-55
tbh-RNAi_2>- / Dev. Stim.	tbh-RNAi_1>- / Dev. Stim.	-14.9047	3.07e-50
tbh-RNAi_2>tdc2 / Dev. Stim.	tbh-RNAi_2>- / Dev. Stim.	12.8262	1.17e-37
tbh-RNAi_2>- / Dev. Stim.	tbh-RNAi_1>tdc2 / No Dev. Stim.	-11.9062	1.1e-32
tbh-RNAi_2>tdc2 / Dev. Stim.	tbh-RNAi_1>tdc2 / Dev. Stim.	-11.6548	2.17e-31
tbh-RNAi_2>tdc2 / No Dev. Stim.	tbh-RNAi_2>- / Dev. Stim.	9.3159	1.21e-20
tbh-RNAi_1>tdc2 / Dev. Stim.	tbh-RNAi_1>- / Dev. Stim.	8.8655	7.62e-19
tbh-RNAi_2>- / Dev. Stim.	tbh-RNAi_1>- / No Dev. Stim.	-8.6111	7.23e-18
tbh-RNAi_2>tdc2 / Dev. Stim.	tbh-RNAi_1>tdc2 / No Dev. Stim.	-8.2312	1.85e-16
tbh-RNAi_2>- / No Dev. Stim.	tbh-RNAi_1>tdc2 / Dev. Stim.	-8.0348	9.38e-16
tbh-RNAi_2>tdc2 / No Dev. Stim.	tbh-RNAi_1>tdc2 / Dev. Stim.	-7.8141	5.54e-15
tbh-RNAi_2>- / No Dev. Stim.	tbh-RNAi_2>- / Dev. Stim.	7.3781	1.61e-13
tbh-RNAi_2>- / No Dev. Stim.	tbh-RNAi_1>tdc2 / No Dev. Stim.	-6.4254	1.32e-10
tbh-RNAi_2>tdc2 / No Dev. Stim.	tbh-RNAi_1>tdc2 / No Dev. Stim.	-5.8614	4.589e-09
tbh-RNAi_1>tdc2 / No Dev. Stim.	tbh-RNAi_1>- / Dev. Stim.	5.0848	3.681e-07
tbh-RNAi_2>tdc2 / Dev. Stim.	tbh-RNAi_1>- / Dev. Stim.	-4.6646	3.092e-06
tbh-RNAi_2>- / No Dev. Stim.	tbh-RNAi_1>- / Dev. Stim.	-3.9227	8.757e-05
tbh-RNAi_2>- / No Dev. Stim.	tbh-RNAi_1>- / No Dev. Stim.	-3.2746	0.001058
tbh-RNAi_2>tdc2 / Dev. Stim.	tbh-RNAi_1>- / No Dev. Stim.	-3.2127	0.001315
tbh-RNAi_1>tdc2 / Dev. Stim.	tbh-RNAi_1>- / No Dev. Stim.	2.9955	0.00274
tbh-RNAi_2>tdc2 / No Dev. Stim.	tbh-RNAi_2>- / No Dev. Stim.	2.5565	0.01057
tbh-RNAi_2>tdc2 / No Dev. Stim.	tbh-RNAi_2>tdc2 / Dev. Stim.	2.1526	0.03135
tbh-RNAi_2>tdc2 / No Dev. Stim.	tbh-RNAi_1>- / No Dev. Stim.	-2.1362	0.03266
tbh-RNAi_1>tdc2 / No Dev. Stim.	tbh-RNAi_1>- / No Dev. Stim.	1.9785	0.04787
tbh-RNAi_2>tdc2 / No Dev. Stim.	tbh-RNAi_1>- / Dev. Stim.	-1.6495	0.09905
tbh-RNAi_1>tdc2 / No Dev. Stim.	tbh-RNAi_1>tdc2 / Dev. Stim.	-1.5522	0.1206
tbh-RNAi_2>tdc2 / Dev. Stim.	tbh-RNAi_2>- / No Dev. Stim.	1.3858	0.1658
tbh-RNAi_1>- / No Dev. Stim.	tbh-RNAi_1>- / Dev. Stim.	1.1529	0.249
FigS4-B Statistical Analysis
Group1	Group2	Mann-Whitney (Zapprox.)	p value
tbh-RNAi_2>- / Dev. Stim.	tbh-RNAi_1>tdc2 / Dev. Stim.	13.7706	3.83e-43
tbh-RNAi_2>- / Dev. Stim.	tbh-RNAi_1>tdc2 / No Dev. Stim.	12.3092	8.08e-35
tbh-RNAi_2>tdc2 / Dev. Stim.	tbh-RNAi_1>tdc2 / No Dev. Stim.	11.0635	1.89e-28
tbh-RNAi_2>tdc2 / No Dev. Stim.	tbh-RNAi_2>- / Dev. Stim.	-10.8111	3.05e-27
tbh-RNAi_1>tdc2 / No Dev. Stim.	tbh-RNAi_1>- / Dev. Stim.	-10.2397	1.32e-24
tbh-RNAi_2>- / Dev. Stim.	tbh-RNAi_1>- / Dev. Stim.	10.2067	1.85e-24
tbh-RNAi_2>- / Dev. Stim.	tbh-RNAi_1>- / No Dev. Stim.	10.0062	1.43e-23
tbh-RNAi_2>- / No Dev. Stim.	tbh-RNAi_2>- / Dev. Stim.	-9.3501	8.76e-21
tbh-RNAi_2>tdc2 / Dev. Stim.	tbh-RNAi_1>- / No Dev. Stim.	9.2063	3.38e-20
tbh-RNAi_1>tdc2 / No Dev. Stim.	tbh-RNAi_1>tdc2 / Dev. Stim.	-8.9635	3.14e-19
tbh-RNAi_2>tdc2 / Dev. Stim.	tbh-RNAi_1>tdc2 / Dev. Stim.	8.8678	7.46e-19
tbh-RNAi_1>- / No Dev. Stim.	tbh-RNAi_1>- / Dev. Stim.	-8.4605	2.66e-17
tbh-RNAi_1>tdc2 / Dev. Stim.	tbh-RNAi_1>- / No Dev. Stim.	7.8068	5.86e-15
tbh-RNAi_2>tdc2 / No Dev. Stim.	tbh-RNAi_2>tdc2 / Dev. Stim.	-7.3893	1.48e-13
tbh-RNAi_2>- / No Dev. Stim.	tbh-RNAi_1>tdc2 / No Dev. Stim.	6.8782	6.06e-12
tbh-RNAi_2>tdc2 / No Dev. Stim.	tbh-RNAi_1>tdc2 / No Dev. Stim.	6.75	1.48e-11
tbh-RNAi_2>- / No Dev. Stim.	tbh-RNAi_1>- / No Dev. Stim.	6.6336	3.28e-11
tbh-RNAi_2>tdc2 / No Dev. Stim.	tbh-RNAi_1>- / No Dev. Stim.	6.3796	1.78e-10
tbh-RNAi_2>tdc2 / Dev. Stim.	tbh-RNAi_2>- / Dev. Stim.	-6.1407	8.22e-10
tbh-RNAi_2>tdc2 / Dev. Stim.	tbh-RNAi_2>- / No Dev. Stim.	5.9568	2.573e-09
tbh-RNAi_1>tdc2 / Dev. Stim.	tbh-RNAi_1>- / Dev. Stim.	-5.1479	2.634e-07
tbh-RNAi_2>tdc2 / Dev. Stim.	tbh-RNAi_1>- / Dev. Stim.	4.345	1.393e-05
tbh-RNAi_2>tdc2 / No Dev. Stim.	tbh-RNAi_1>- / Dev. Stim.	-4.1968	2.708e-05
tbh-RNAi_2>- / No Dev. Stim.	tbh-RNAi_1>- / Dev. Stim.	-3.0713	0.002131
tbh-RNAi_2>tdc2 / No Dev. Stim.	tbh-RNAi_2>- / No Dev. Stim.	-0.8008	0.4233
tbh-RNAi_2>tdc2 / No Dev. Stim.	tbh-RNAi_1>tdc2 / Dev. Stim.	-0.7264	0.4676
tbh-RNAi_1>tdc2 / No Dev. Stim.	tbh-RNAi_1>- / No Dev. Stim.	0.6361	0.5247
tbh-RNAi_2>- / No Dev. Stim.	tbh-RNAi_1>tdc2 / Dev. Stim.	0.2063	0.8366
FigS4-C Statistical Analysis
Group1	Group2	Pairwise t-test	p value
57C10	HMC05829	-	1.8e-06
57C10	JF02746	-	4e-06
JF02746	HMC05829	-	0.061
FigS4-D Statistical Analysis
Group1	Group2	Mann-Whitney (Zapprox.)	p value
- > GtACR1 / No Dev. Stim.	- > GtACR1 / Dev. Stim.	7.1702	7.49e-13
tdc2 > - / No Dev. Stim.	- > GtACR1 / Dev. Stim.	3.7366	0.0001866
tdc2 > GtACR1 / No Dev. Stim.	tdc2 > GtACR1 / Dev. Stim.	3.7126	0.0002051
tdc2 > - / No Dev. Stim.	tdc2 > - / Dev. Stim.	2.4989	0.01246
tdc2 > - / Dev. Stim.	- > GtACR1 / Dev. Stim.	-0.1502	0.8806
tdc2 > - / No Dev. Stim.	- > GtACR1 / No Dev. Stim.	-1.1636	0.2446
tdc2 > GtACR1 / No Dev. Stim.	tdc2 > - / Dev. Stim.	-1.0473	0.295
tdc2 > GtACR1 / No Dev. Stim.	- > GtACR1 / Dev. Stim.	-2.8086	0.004975
tdc2 > - / Dev. Stim.	- > GtACR1 / No Dev. Stim.	-4.2792	1.876e-05
tdc2 > GtACR1 / No Dev. Stim.	tdc2 > - / No Dev. Stim.	-3.6968	0.0002183
tdc2 > GtACR1 / Dev. Stim.	tdc2 > - / Dev. Stim.	-4.1403	3.469e-05
tdc2 > GtACR1 / No Dev. Stim.	- > GtACR1 / No Dev. Stim.	-6.6541	2.85e-11
tdc2 > GtACR1 / Dev. Stim.	tdc2 > - / No Dev. Stim.	-6.3660	1.94e-10
tdc2 > GtACR1 / Dev. Stim.	- > GtACR1 / Dev. Stim.	-7.8858	3.13e-15
tdc2 > GtACR1 / Dev. Stim.	- > GtACR1 / No Dev. Stim.	-10.6230	2.33e-26
FigS4-E Statistical Analysis
Group1	Group2	Mann-Whitney (Zapprox.)	p value
tdc2 > GtACR1 / Dev. Stim.	- > GtACR1 / No Dev. Stim.	14.5498	5.86e-48
tdc2 > GtACR1 / Dev. Stim.	tdc2 > - / No Dev. Stim.	9.6116	7.15e-22
tdc2 > GtACR1 / Dev. Stim.	tdc2 > - / Dev. Stim.	9.644	5.21e-22
tdc2 > GtACR1 / Dev. Stim.	- > GtACR1 / Dev. Stim.	6.6036	4.01e-11
tdc2 > GtACR1 / No Dev. Stim.	- > GtACR1 / No Dev. Stim.	5.5707	2.538e-08
tdc2 > - / Dev. Stim.	- > GtACR1 / No Dev. Stim.	6.7226	1.79e-11
tdc2 > GtACR1 / No Dev. Stim.	tdc2 > - / No Dev. Stim.	2.3119	0.02078
tdc2 > - / No Dev. Stim.	- > GtACR1 / No Dev. Stim.	1.7252	0.08448
tdc2 > - / No Dev. Stim.	tdc2 > - / Dev. Stim.	-4.2690	1.964e-05
tdc2 > GtACR1 / No Dev. Stim.	tdc2 > - / Dev. Stim.	-2.8506	0.004363
tdc2 > - / Dev. Stim.	- > GtACR1 / Dev. Stim.	-7.6148	2.64e-14
tdc2 > - / No Dev. Stim.	- > GtACR1 / Dev. Stim.	-8.7070	3.12e-18
tdc2 > GtACR1 / No Dev. Stim.	- > GtACR1 / Dev. Stim.	-12.1437	6.2e-34
- > GtACR1 / No Dev. Stim.	- > GtACR1 / Dev. Stim.	-13.4172	4.8e-41
tdc2 > GtACR1 / No Dev. Stim.	tdc2 > GtACR1 / Dev. Stim.	-14.5297	7.86e-48
FigS6-B Statistical Analysis
Group1	Group2	Mann-Whitney (Zapprox.)	p value
Naive	Stim. (5s/15s)	1.35173	0.1765
FigS6-C Statistical Analysis
Group1	Group2	Mann-Whitney (Zapprox.)	p value
Naive	Stim. (5s/15s)	2.55312	0.0053
FigS6-D Statistical Analysis
Group1	Group2	Mann-Whitney (Zapprox.)	p value
C4da / Stim. (5s/15s)	C4da / Naïve	6.48653	8.78e-11
tdc2 / Naïve	No GAL4 / Stim. (5s/15s)	1.88278	0.05973
tdc2 / Naïve	C4da / Naïve	1.66754	0.09541
No GAL4 / Naïve	C4da / Naïve	1.03393	0.3012
tdc2 / Naïve	No GAL4 / Naïve	0.50385	0.6144
No GAL4 / Stim. (5s/15s)	C4da / Naïve	-0.19295	0.847
No GAL4 / Stim. (5s/15s)	No GAL4 / Naïve	-1.24045	0.2148
tdc2 / Stim. (5s/15s)	No GAL4 / Stim. (5s/15s)	-3.17766	0.001485
tdc2 / Stim. (5s/15s)	C4da / Naïve	-3.46949	0.0005214
tdc2 / Stim. (5s/15s)	No GAL4 / Naïve	-4.00688	6.152e-05
tdc2 / Stim. (5s/15s)	tdc2 / Naïve	-4.43720	9.114e-06
tdc2 / Naïve	C4da / Stim. (5s/15s)	-5.30347	1.136e-07
No GAL4 / Naïve	C4da / Stim. (5s/15s)	-5.41395	6.165e-08
No GAL4 / Stim. (5s/15s)	C4da / Stim. (5s/15s)	-6.79676	1.07e-11
tdc2 / Stim. (5s/15s)	C4da / Stim. (5s/15s)	-7.85440	4.02e-15
